# Supplementary material for: Duckweed’s Effects on Rice Yield and Quality Varied with Fertilizer Applications
Source: Plants (Basel). 2025 Sep 12;14(18):2850. doi: 10.3390/plants14182850 (PMC12473964; doi:10.3390/plants14182850)
Supplement: Supplementary file 1 [file plants-14-02850-s001.zip]

Archive with 1 entries (1 files):
- plants-3628278-supplementary.pdf
